# Supplementary material for: Integrating Social Justice into Higher Education Conservation Science
Source: Bioscience. 2022 Mar 30;72(6):549–59. doi: 10.1093/biosci/biac008 (PMC9169897; doi:10.1093/biosci/biac008)
Supplement: biac008_Supplemental_Files [file biac008_supplemental_files.zip]

Archive with 2 entries (2 files):
- Supplementary_Authorship_Statement.docx
- Supplementary_Materials.docx
